# Supplementary material for: De Novo Transcriptome Analysis of Allium cepa L. (Onion) Bulb to Identify Allergens and Epitopes
Source: PLoS One. 2015 Aug 18;10(8):e0135387. doi: 10.1371/journal.pone.0135387 (PMC4564285; doi:10.1371/journal.pone.0135387)
Supplement: S1 Table — In stage 1 assembly Velvet/Oases tools were used to assemble high quality reads to generate kmer specific transcripts. (XLS) [file pone.0135387.s005.xls]

## Sheet: Brinjal_assmembly_Stats
S1 Table. Stage one onion (Allium cepa L.) bulb transcriptome assembly statistics. In stage 1 assembly Velvet/Oases tools were used to assemble high quality reads to generate kmer specific transcripts.
	Kmer-27	Kmer-29	Kmer-31	Kmer-33	Kmer-35	Kmer-37	Kmer-39	Kmer-41	Kmer-43	Kmer-45	Kmer-47	Kmer-49	Kmer-51	Kmer-53	Kmer-55	Kmer-57	Kmer-59	Kmer-61	Kmer-63
Number of scaffolds	237925	233119	228195	223906	217802	213668	209609	204878	200873	195657	191367	187225	185027	179239	170064	163178	157109	150661	144177
Number of contigs	254723	245626	236986	230602	223141	218142	212695	207579	202857	197414	192885	188546	186182	181286	172288	165061	158736	151894	145165
Total transcriptome length including gaps	183934014	182298763	179227421	176112759	172268277	168754455	164766985	160071603	155721731	150542670	145435976	140471281	134648317	130431998	126537549	120925805	115165101	108973973	102619233
Total transcriptome length without gaps	183666626	182106012	179095423	176017497	172194991	168691358	164724575	160035611	155694402	150518232	145415402	140454727	134635470	130419912	126525721	120916115	115156379	108966980	102613186
Average scaffold size including gaps	773.076	781.999	785.413	786.548	790.94	789.798	786.068	781.302	775.225	769.421	759.985	750.281	727.723	727.699	744.058	741.067	733.027	723.306	711.759
Average scaffold size without gaps	771.952	781.172	784.835	786.122	790.603	789.502	785.866	781.126	775.089	769.296	759.877	750.192	727.653	727.631	743.989	741.007	732.971	723.259	711.717
Average contig size	721.045	741.396	755.722	763.296	771.687	773.31	774.464	770.962	767.508	762.45	753.897	744.936	723.139	719.415	734.385	732.554	725.458	717.388	706.873
Contig N50	1417	1424	1427	1427	1413	1404	1389	1368	1342	1322	1287	1255	1184	1195	1258	1248	1220	1185	1151
Scaffold N50	1428	1431	1430	1430	1415	1406	1390	1369	1342	1322	1287	1255	1184	1196	1258	1248	1220	1185	1151
Maximum scaffold size	11961	12112	12589	11862	12150	12237	12606	12631	11522	11522	11522	11522	11522	11522	11522	9355	9357	9359	9029
Minimum scaffold size	94	100	97	96	97	100	100	100	100	100	100	100	100	100	100	100	100	100	100
