# Supplementary material for: De Novo Transcriptome Analysis of Allium cepa L. (Onion) Bulb to Identify Allergens and Epitopes
Source: PLoS One. 2015 Aug 18;10(8):e0135387. doi: 10.1371/journal.pone.0135387 (PMC4564285; doi:10.1371/journal.pone.0135387)
Supplement: S3 Table — The 46 identified allergens (BLASTx results) from onion bulb showed a total of 521 B cell linear epitopes when amino acid length of 6 or more was considered. (XLS) [file pone.0135387.s007.xls]

## Sheet: Table S3
S3 Table. The allergenic peptide or epitope prediction. Top ten contigs from the 46 identified allergen (BLASTx results), which showed highest similarity and best E-values were selected to predict epitopes by BepiPred linear epitope prediction tool. A total of 116 B cell linear epitopes were identified from onion bulb when amino acid length of 6 or more was considered from the top 10 contigs.
Contig Name	Start	End	Peptide	Length
Contig116485	575	606	KKRFKKKKKKNCKKKKKKNVKKKKKKKKKNXS	32
Contig116485	522	548	KKKKKDKKKKKKKKKKKKKKKKKKKKK	27
Contig116485	1313	1336	KYGQDATNVGDEGGFAPNIQENKE	24
Contig116485	1377	1391	FKEENNDGSQKISGD	15
Contig116485	449	461	SVPNTTRFSGSKR	13
Contig116485	301	312	TTRTRPMTSISR	12
Contig116485	906	917	TTRTRPMTSISR	12
Contig116485	1410	1421	EDPFDQDDWTTY	12
Contig116485	1039	1049	GCQGYQGKDLQ	11
Contig116485	1187	1197	LVGKDPTEQTQ	11
Contig116485	1144	1153	AAVPSGASTG	10
Contig116485	1161	1170	RDGGSDYLGK	10
Contig116485	1489	1498	SHRSGETEDT	10
Contig116485	1510	1519	GQIKTGAPCR	10
Contig116485	410	418	KLDGVSPAT	9
Contig116485	1123	1131	DSRGNPTVE	9
Contig116485	1206	1214	LDGTKNEWG	9
Contig116485	1365	1373	FYNDKDKTY	9
Contig116485	229	236	LHSRKPKW	8
Contig116485	834	841	LHSRKPKW	8
Contig116485	1535	1542	ELGPNAVY	8
Contig116485	131	137	TQQSKPK	7
Contig116485	243	249	TSPSRRS	7
Contig116485	736	742	TQQSKPK	7
Contig116485	848	854	TSPSRRS	7
Contig116485	68	73	STVVET	6
Contig116485	151	156	MNGVGA	6
Contig116485	673	678	STVVET	6
Contig116485	756	761	MNGVGA	6
Contig165540	173	209	AYKSSYSSRFYDDNHSGQPPPCRKLQGAKHQYKPPSD	37
Contig165540	1	30	KNVKTSSNKTSTIVHPTEEANNQNNGSRQK	30
Contig165540	335	363	SPLHGAGPTRCSRSEDHEESCNQHQQQPS	29
Contig165540	278	299	SPSSSGSVYVPKHEQQSHTSSF	22
Contig165540	37	56	TNKKRTNKNYRKKKSTSFKA	20
Contig165540	146	165	KIKKEKNKIDEKTYQSRQSG	20
Contig165540	447	460	TWCPKEKRAEQERP	14
Contig165540	64	75	CASPRSGSDHGH	12
Contig165540	472	483	TNGEDSQAVKKP	12
Contig165540	686	697	TLKSTPAENKTM	12
Contig165540	81	90	QRTASPPMQN	10
Contig165540	411	419	WEMTSPFPC	9
Contig165540	108	114	RSSPSQR	7
Contig165540	723	728	FGNETP	6
Contig124037	856	889	SCFDSRPLPPDELSSDWRGEKRVERVSDDTTDRL	34
Contig124037	36	67	NPTLTVQPTTSQATKLTRTTADSTGTVENQKH	32
Contig124037	514	530	DLNSTSPSVVKCDDAKG	17
Contig124037	678	693	TTLSDTRKAEKPTPNC	16
Contig124037	99	112	LTDKRRTMQDEGCI	14
Contig124037	334	345	SIGSTKNNTSKS	12
Contig124037	476	487	GNSSPSKSSEMN	12
Contig124037	588	599	LVSDGSSSTSTS	12
Contig124037	235	245	MNSNPEDPPSV	11
Contig124037	258	268	PNLAETRTQGE	11
Contig124037	808	818	FSTPESTAAAA	11
Contig124037	460	469	GRSFESTTPF	10
Contig124037	76	83	QQAKNCNE	8
Contig124037	123	130	PYKNGKQK	8
Contig124037	389	396	EEKNRSNG	8
Contig124037	305	311	SLSPKSR	7
Contig124037	847	853	ENHRAGT	7
Contig124037	985	991	SRDAKGN	7
Contig147925	182	205	RHGSYTSISGRPSNDGSGNRKGRT	24
Contig147925	108	130	YEKGSTIGDYKYSETDTGQSRDS	23
Contig147925	420	436	AQDKSDWNSNRSNRSCK	17
Contig147925	274	288	GSSTNGFGLSSPEAN	15
Contig147925	255	267	CWKSGPSGNHDTS	13
Contig147925	400	411	DVQPRTSRTSDK	12
Contig147925	480	490	QSVAQNGRTRP	11
Contig147925	35	44	QSTGPTSSSL	10
Contig147925	240	246	SPSCSCH	7
Contig147926	182	205	RHGSYTSISGRPSNDGSGNRKGRT	24
Contig147926	108	130	YEKGSTIGDYKYSETDTGQSRDS	23
Contig147926	420	436	AQDKSDWNSNRSNRSCK	17
Contig147926	274	288	GSSTNGFGLSSPEAN	15
Contig147926	255	267	CWKSGPSGNHDTS	13
Contig147926	400	411	DVQPRTSRTSDK	12
Contig147926	35	44	QSTGPTSSSL	10
Contig147926	240	246	SPSCSCH	7
Contig147926	494	499	WNSGNG	6
Contig134658	611	645	GCSPIPVSRTPTITPFPKFESFQTPGLSTLSDKKA	35
Contig134658	281	301	RFGPRDEKYASMGATTDDPVI	21
Contig134658	326	343	ELTEAGKTGSVNVFTPST	18
Contig134658	482	498	GRDEPPKERDMTSTPSN	17
Contig134658	392	406	AELAPGYTSCATGEV	15
Contig134658	162	175	RYETSVSRSTSPGS	14
Contig134658	53	65	CQYKYPSEYPSRK	13
Contig134658	129	140	DGFRSAPDTGLS	12
Contig134658	411	422	WCTDSPLNRPPF	12
Contig134658	450	458	VLAPGPLFP	9
Contig134658	554	561	PPSVSGGA	8
Contig134658	749	756	RTPECDDL	8
Contig134658	94	100	VTPGATT	7
Contig134658	254	260	VPMSNGH	7
Contig134658	367	373	TAPSSQT	7
Contig134658	708	714	RSEEDGF	7
Contig134658	183	188	CPAPMS	6
Contig134658	525	530	GAMPEA	6
Contig121132	705	715	STISSNPVKRF	11
Contig121132	778	788	VRNERDYQKET	11
Contig121132	201	210	EPVPESENRC	10
Contig121132	446	455	EKSEPHSYEE	10
Contig121132	672	681	ANAIPESRIK	10
Contig121132	267	275	TRITSPQHC	9
Contig121132	287	295	IYRPTTNKY	9
Contig121132	843	850	KYDDEPCF	8
Contig121132	523	529	APSLPGR	7
Contig121132	768	774	RPTRKRR	7
Contig121132	647	652	NIWPES	6
Contig122480	543	584	IAAPSGKCGIAVEPSYPIKKGQNPPNPGPSPPSPVTPPTVCD	42
Contig122480	425	446	GIDTDKDYPYKEKDGRCDVNRK	22
Contig122480	337	354	YKVTDGESLPDSVDWREK	18
Contig122480	94	107	REAVQRARRKGQEI	14
Contig122480	148	161	NDEEGAEEFEESVG	14
Contig122480	356	367	AVAAVKDQGGCG	12
Contig122480	456	467	YEDVSENDENAL	12
Contig122480	28	38	SLPPPKNQKNS	11
Contig122480	264	274	GKQYNALGEKD	11
Contig122480	673	683	SSWEEEKSSKS	11
Contig122480	289	298	EHNQAADRGE	10
Contig122480	689	698	VPPSSYHYTE	10
Contig122480	7	15	THKNNQSTY	9
Contig122480	131	139	SEVRGSEQR	9
Contig122480	402	410	TSYNEGCNG	9
Contig122480	117	124	RAQSGGGR	8
Contig122480	527	534	WGSSWGEK	8
Contig122480	512	518	YGTENGK	7
Contig122480	641	647	SVSKNSP	7
Contig122480	587	592	YTCPES	6
Contig192886	373	417	GGSANPTINSQGNRYTAPGDQNAKEVTKRVDTDESEWSSWNWRTD	45
Contig192886	162	189	ALGGRNGQTYVVTDSSDSDPANPKPGTL	28
Contig192886	431	450	GAGLETKYSKAESVEPRSSA	20
Contig192886	119	134	SHSSTSSQCLTGNPID	16
Contig192886	258	272	PAHSGFRGRSDGDGI	15
Contig192886	89	101	FPIPHPNPDSVAE	13
Contig192886	222	231	TIDGRGSDVH	10
Contig192886	325	332	DYLPDSGM	8
Contig192886	47	53	IYTPPLP	7
Contig192886	142	147	SDWRTD	6
Contig149472	338	354	VPEFAATQPTGAQSTTS	17
Contig149472	91	99	SVEPNPIVN	9
Contig149472	151	158	RHPEPYCS	8
Contig149472	261	268	IPSGTKAN	8
Contig149472	13	19	NSTWNTL	7
Contig149472	304	309	NDGAYS	6
Contig181997	164	236	TMSPTHPTTTRSTPARAPYATLSSRTNPSGSSSSATWSSPSSRSSSTASKPSTVVAPKSTLPTVPASPSNSLP	73
Contig181997	129	155	TTAGGATRAGTETESDSLNAASGSAAM	27
Contig181997	399	417	KGRRAEGIGRAGTGDPKAI	19
Contig181997	261	269	PIMDGGPSQ	9
Contig181997	362	370	MTTRTGKCM	9
Contig181997	375	383	VLTPPSTAR	9
Contig181997	420	426	STGPTSR	7
Contig147924	353	369	AQDKSDWNSNRSNRSCK	17
Contig147924	465	480	SVNEDYRVGNKKNQTC	16
Contig147924	207	221	GSSTNGFGLSSPEAN	15
Contig147924	188	200	CWKSGPSGNHDTS	13
Contig147924	333	344	DVQPRTSRTSDK	12
Contig147924	413	423	QSVAQNGRTRP	11
Contig147924	83	89	LKTPPRG	7
Contig147924	173	179	SPSCSCH	7
Contig147924	101	106	ENTQKV	6
Contig185872	315	330	NNPAPPVIWTSAPRPS	16
Contig185872	284	294	FPPGPTVGPGG	11
Contig185872	131	138	FKNASPTD	8
Contig185872	199	206	QFGPNRLK	8
Contig185872	507	514	KDDDSRSA	8
Contig185872	218	224	YPSSCPK	7
Contig185872	273	278	ASPSAE	6
Contig185872	395	400	ANPTEH	6
Contig185872	444	449	KHSDKG	6
Contig213065	297	312	KTLSTPRVSSLQTRDR	16
Contig213065	42	55	TKASEITNSYTQNE	14
Contig213065	280	288	SGSRTQPPC	9
Contig213065	10	16	YTNSGNY	7
Contig239367	2	15	HREKENVGDGTKRQ	14
Contig239367	520	532	REECNQQPSSDHH	13
Contig239367	263	273	NHAHSLPDINN	11
Contig239367	414	424	TTRENNANQSP	11
Contig239367	37	43	QRPETKA	7
Contig239367	449	455	IPHRSNS	7
Contig105897	184	199	QPQTWNPPPRRHPRDP	16
Contig105897	209	222	EDPPQRGTPSKFLQ	14
Contig105897	73	85	PFPNENPPPHYPP	13
Contig105897	260	272	RQRQRPQHSHPRR	13
Contig105897	441	451	VGFDSTDHERW	11
Contig105897	103	112	SPSPKPRFHC	10
Contig105897	391	400	GGDKKSGYRG	10
Contig105897	225	233	RRPRRRRSH	9
Contig105897	327	335	RLPTGFGYA	9
Contig105897	345	353	RVDSENAEV	9
Contig105897	148	154	HRPPAPR	7
Contig105897	302	308	CDNGEHW	7
Contig105897	374	380	KCESNYS	7
Contig105897	52	57	SKEQKH	6
Contig105897	115	120	RQNHHQ	6
Contig87206	278	286	NQPNQEVPH	9
Contig87206	201	208	KDKNPPKL	8
Contig87206	14	20	LPNTNKQ	7
Contig87206	144	150	THPRSRI	7
Contig87206	302	308	GDESSNR	7
Contig165488	23	38	PKHQEKLTNAQYPRSL	16
Contig165488	285	294	LSTGSRTHGV	10
Contig165488	60	68	PYSKGTWSS	9
Contig82715	245	261	LKTPPRDKLEIYGDGNT	17
Contig82715	189	199	EFGADPDKVQI	11
Contig82715	44	52	TALSEVPSN	9
Contig82715	116	123	TFNDPNKS	8
Contig82715	162	167	PSNQAH	6
Contig82715	279	284	IDDPRT	6
Contig134058	168	184	QAGKGLQQSNQQNNWQK	17
Contig134058	298	310	DEGQMLDSRWPGW	13
Contig134058	264	275	PYSDDHQKILQS	12
Contig134058	107	117	PPMPEQPPFGK	11
Contig134058	238	247	STGEEYGDFN	10
Contig134058	379	385	PSSNKLT	7
Contig134058	27	32	ATIDNT	6
Contig88117	278	286	NQPNQEVPH	9
Contig88117	201	208	KDKNPPKL	8
Contig88117	14	20	LPNTNKQ	7
Contig88117	144	150	THPRSRI	7
Contig88117	302	308	GDESSNR	7
Contig97550	495	518	IKPINPSRIQNQQESCKQKSEKTR	24
Contig97550	396	414	DYKEGKGIVKPKVTSSKKT	19
Contig97550	478	490	GQFPPSPRSISTQ	13
Contig97550	222	233	SQTSNTYTVTWP	12
Contig97550	59	67	KYRKSSRRT	9
Contig97550	93	101	TTRTKSVPT	9
Contig97550	562	570	FNGSNEYEE	9
Contig97550	346	353	INNPSTSY	8
Contig97550	22	28	NHDSTTH	7
Contig97550	78	83	DEAIRT	6
Contig97550	337	342	PSPPLM	6
Contig181817	361	378	AKHDNPRLGQRATDQNLA	18
Contig181817	263	277	KSNDEGHSYKEQSSV	15
Contig181817	7	15	NENKDIGTS	9
Contig181817	341	349	HKHWKPRNS	9
Contig181817	189	196	GRSGDASR	8
Contig181817	479	485	AGNADDT	7
Contig181817	494	500	YATDSAG	7
Contig181817	237	242	LTSQRS	6
Contig181817	526	531	AQMATP	6
Contig70943	822	873	KKKKKKKKKKKKNSKKKKKKKNLKKKKKKKRQKKKKKKKKKKKKKKKKKKKK	52
Contig70943	247	289	GLDKKARQNRREARSPAYFNDSQKAGNKRCRSDSWTECPSYHQ	43
Contig70943	915	941	KKKKRKKKKKKKKKKKKKKKKKETNED	27
Contig70943	491	513	SCASGDPWRRQSEGAGLASPGCY	23
Contig70943	432	449	PWKPVEKCGNAKMDKSQV	18
Contig70943	616	633	RKIEQGGDREDGAGSGEV	18
Contig70943	739	754	QQGGASAMDADAPPMP	16
Contig70943	95	105	FKSDTRPGDKP	11
Contig70943	157	167	FKSDTRPGDKP	11
Contig70943	390	400	RTLSSTAQTTI	11
Contig70943	112	121	KGEEKQFSAE	10
Contig70943	174	183	KGEEKQFSAE	10
Contig70943	367	376	KKDISGNPTS	10
Contig70943	662	671	KKVESKNTLR	10
Contig70943	350	358	FRQNGQPIS	9
Contig70943	530	538	TPIPTKKEQ	9
Contig70943	600	608	DKTTGQKNK	9
Contig70943	646	654	MVQGGGKVQ	9
Contig70943	717	725	AEEFGQNKE	9
Contig70943	302	309	RRPGRTGE	8
Contig70943	338	345	ATAGDTQL	8
Contig70943	680	687	NYDQGEGW	8
Contig70943	19	25	ERPTRAW	7
Contig70943	482	488	KSGSGCV	7
Contig70943	556	562	GRERGPR	7
Contig70943	955	960	NKKKKK	6
Contig116658	628	679	KKKKKKKKKKKKTPKKKKKKKISKKKKKKKDKKKKKKKKKKKKKKKKKKKKK	52
Contig116658	482	502	NFRPSSSLYAGKSRSYQDCQQ	21
Contig116658	307	323	TSNGGRSARWGPEHHTW	17
Contig116658	88	102	IEASPAFNTSTLKPR	15
Contig116658	520	533	EVSDDSRAGGNRAN	14
Contig116658	564	577	YSDQNSDTTVEGFA	14
Contig116658	194	205	HVASRAHSQRYG	12
Contig116658	275	285	YDSPMDVPNGS	11
Contig116658	352	362	SSSGKTSSVKW	11
Contig116658	423	432	WNPWSSDAVK	10
Contig116658	169	177	QSGCERSKE	9
Contig116658	73	79	LQSWKSN	7
Contig116658	128	134	VESEEPY	7
Contig116658	154	160	NTRSGFK	7
Contig116658	214	220	AGKDARC	7
Contig116658	1	6	GTSNQG	6
Contig141069	263	273	VPSTSDTDSVA	11
Contig141069	464	472	ISPPNTSTT	9
Contig141069	491	499	PLQARAPSA	9
Contig141069	111	118	QTPANKMG	8
Contig141069	63	68	NNHNHT	6
Contig141069	522	527	EYGTNE	6
Contig128098	131	164	LPLSQDNTDNARHSYHRSPDRRFDQHTEYSWPQN	34
Contig128098	310	334	AVQTLPPPLMNDSPKTLPRAPQASS	25
Contig128098	183	198	RRVQKAASSSLGSSIS	16
Contig128098	258	273	NRIGDSSHGYNTDPMQ	16
Contig128098	113	126	GKQPARHNPSYLQT	14
Contig128098	286	298	SHQHGQEKRQFPS	13
Contig128098	342	351	IDTPETDLSF	10
Contig128098	437	444	DGIERPTK	8
Contig128098	461	468	AGWRRDNS	8
Contig128098	55	60	RQINTQ	6
Contig116297	95	120	FSSSASPSSSLPFTAGNRKKRKSFSS	26
Contig116297	9	25	IFAPHSPQPKPITQYKS	17
Contig116297	128	144	RTIPTPSTTTSPSLSRS	17
Contig116297	59	70	PTYPTSTPINDP	12
Contig116297	35	45	TQSPPSDTGPH	11
Contig116297	165	171	TEGRGGT	7
Contig116297	403	408	THGARA	6
Contig16398	65	84	VQTFPGSSNLLPNPTNSNPI	20
Contig16398	217	232	LPRRSERRLPQRSQSI	16
Contig16398	45	55	SPSLPSQFQTQ	11
Contig16398	202	212	HLPFQPTHREL	11
Contig16398	171	180	SRYPRGIHPQ	10
Contig16398	448	454	GNNKACT	7
Contig16398	193	198	RRRLQP	6
Contig122189	322	347	AGSRAPSYGRSGSDAVCKQRNPPSPN	26
Contig122189	240	264	SSEPKSESIAHPSEPRGDSPPPSAV	25
Contig122189	34	47	VKEEVQRDRKREQV	14
Contig122189	218	229	ASHTQPEPCRAA	12
Contig122189	383	393	TYKGGEDKVND	11
Contig122189	143	152	HTSTPSKGSK	10
Contig122189	286	294	TTEESPLAM	9
Contig122189	20	27	IPTSNKHA	8
Contig86874	245	261	LKTPPRDKLEIYGDGNT	17
Contig86874	189	199	EFGADPDKVQI	11
Contig86874	44	52	TALSEVPSN	9
Contig86874	116	123	TFNDPNKS	8
Contig86874	162	167	PSNQAH	6
Contig86874	279	284	IDDPRT	6
Contig70938	709	766	QEAEKYNAEDDNGQKNKITITKDKGRLSKEGDGDPKIKRGESAEEEERRNAVPDFSKL	58
Contig70938	621	653	EKVGGKMLPKEEGSRMPLGGCDSSGLDGNQLAE	33
Contig70938	458	479	TIPTKKEQSVPRNTTIPTKKEQ	22
Contig70938	286	301	RARSSKEEAQEGHWKP	16
Contig70938	589	604	AEKYKGGREPRRRWSR	16
Contig70938	344	358	VRGAEHGLGSGNAME	15
Contig70938	563	576	DNRAEEDYDNKRRV	14
Contig70938	364	376	REREDGQESGGRH	13
Contig70938	689	701	ITINEPTKGRLSK	13
Contig70938	162	171	INGPDQNGKS	10
Contig70938	228	237	GQEGQAEQER	10
Contig70938	1256	1265	SLGPNKSSFF	10
Contig70938	1164	1172	RFKPSGWRK	9
Contig70938	120	127	YSDPVSAK	8
Contig70938	138	145	QARQTNDC	8
Contig70938	272	279	LGGEDFDN	8
Contig70938	310	317	NRLEGEED	8
Contig70938	850	857	KSCDSWSS	8
Contig70938	1070	1077	TSRKKQHG	8
Contig70938	1122	1129	FGSEKQRK	8
Contig70938	19	25	ERPTRAW	7
Contig70938	497	503	GRERGPR	7
Contig70938	803	809	NRTPANR	7
Contig70938	868	874	RCPRTSS	7
Contig70938	106	111	FDAKED	6
Contig70938	199	204	ATKDAG	6
Contig70938	386	391	SAGTAS	6
Contig70938	768	773	SSSFGK	6
Contig70938	792	797	AGDYTV	6
Contig70938	826	831	TRFSPA	6
Contig70938	1025	1030	KITRKA	6
Contig70938	1225	1230	GRSQEE	6
Contig152875	118	150	ASSKVTTSSKNNKAQKNPLAASTIPAQRGASLG	33
Contig152875	314	325	LTFGSSPASNVQ	12
Contig152875	194	203	DQLFDPTMSS	10
Contig152875	372	381	VITRVPPTAY	10
Contig152875	394	402	KYPTSPAAS	9
Contig152875	265	272	GEKNNGLF	8
Contig152875	305	312	PSSSSSSG	8
Contig152875	89	95	GPCSSHK	7
Contig152875	218	224	LDTSSCS	7
Contig152875	329	335	LLSDSSM	7
Contig152875	451	457	APNSDDT	7
Contig152875	74	79	SAELDP	6
Contig152875	161	166	GTPKVT	6
Contig152875	234	239	YGDNSY	6
Contig175155	141	175	RTGHGAGEYVGESGKGRGGEEAPVAPAVDPDVARL	35
Contig175155	631	663	PRRQRNHDQVLPPSAPFVPSNTQSPLSRPLPSQ	33
Contig175155	793	806	QDDYGDDDIAKERE	14
Contig175155	311	320	MQRTKPNSRW	10
Contig175155	76	84	QPVNKPGRM	9
Contig175155	40	47	QKLPNPPL	8
Contig175155	713	720	IVGAEADR	8
Contig175155	15	20	TETPNK	6
Contig175155	490	495	TDIHPS	6
Contig176760	158	170	KNRSPSDFTHPLQ	13
Contig176760	471	483	SHGRASGRELTDR	13
Contig176760	86	97	HKEPNTPKKQAN	12
Contig176760	141	151	KTPSRPGPSRK	11
Contig176760	301	310	TSCPLPPSNS	10
Contig176760	350	359	ITPDTSNTIQ	10
Contig176760	366	374	HPSRSEPCP	9
Contig176760	394	402	TMDPTNSMT	9
Contig176760	1	8	KEARQYSN	8
Contig176760	48	55	TTPYKSTA	8
Contig176760	31	37	NNGNTQN	7
Contig176760	277	283	SPSSSRK	7
Contig176760	123	128	LRASDA	6
Contig198455	325	342	DVESRPSWNYDNVPSPQL	18
Contig198455	282	298	KSKDGCRMPSSTDKEGI	17
Contig198455	97	109	GREPEKHKRPSTC	13
Contig198455	167	178	LGVDEIDADTGM	12
Contig198455	141	150	LDCPYPVEDD	10
Contig198455	500	509	LNTRSSSDPE	10
Contig198455	116	124	VAWDPEHVS	9
Contig198455	549	555	LETTSDQ	7
Contig198455	70	75	SHGQRL	6
Contig198455	393	398	PSVPEN	6
Contig122991	43	60	ISPQLPKKAYGGDGGSYY	18
Contig122991	212	224	DGQKMPEPCPKAR	13
Contig122991	12	20	LINTPTRSP	9
Contig122991	188	196	WDLPEDQVK	9
Contig122991	370	378	FNTTPETEK	9
Contig122991	89	96	LPSYSDSA	8
Contig122991	155	162	TSKGHKRG	8
Contig122991	237	243	DVDIKDG	7
Contig178413	79	108	LDRWRPQKRGTVPGPRYAKFAPSSGPEANL	30
Contig178413	165	187	QWAQSGDEDCTSLQHQPPFQSAR	23
Contig178413	36	53	QPHTHSEIKQRRKEKKKV	18
Contig178413	268	285	KEIYENKREKVGGGEVEV	18
Contig178413	153	161	EPQLSKQSS	9
Contig178413	258	266	ATQERRRRK	9
Contig154078	204	231	SSRSSLYSTTPRFPNSEVLDGDVGDATG	28
Contig154078	481	501	NTIPNSAKRRQIKNRGSQIGN	21
Contig154078	143	161	DPNWDTYSMPMNSTESDVS	19
Contig154078	524	537	ENEREEYPKGDVSS	14
Contig154078	51	60	PKKKNNENTM	10
Contig154078	102	108	YGTYGSP	7
Contig154078	439	445	QRHPTSQ	7
Contig154078	511	517	TFSKRDD	7
Contig154078	38	43	KKKKKK	6
Contig181406	942	983	LPPQKTMKASPFSSSPRTYHSSHPQTNSSHNNQFAHPHSPTS	42
Contig181406	574	591	FPPHDKGAKLVGPQHSQH	18
Contig181406	781	796	PTPSPQKEGLDDQDHQ	16
Contig181406	1063	1077	GREGEIGERKGGSGR	15
Contig181406	1103	1117	DIGRRSREDEEQKAT	15
Contig181406	271	284	VANSNSPYGYYPDN	14
Contig181406	1008	1021	LQGSSSRSISTSRA	14
Contig181406	556	567	QENQSMAKHSSK	12
Contig181406	25	33	WPKPTFTED	9
Contig181406	144	152	RDRNSKYPC	9
Contig181406	175	183	SPSTNHSNH	9
Contig181406	217	225	DGIPTPFQL	9
Contig181406	345	353	NRNSAPRKK	9
Contig181406	497	505	GIGPKESVL	9
Contig181406	613	621	MSKGNQCNQ	9
Contig181406	727	735	EEAPTYSFH	9
Contig181406	1124	1132	RKSNSRQNE	9
Contig181406	469	476	YEDGRHAN	8
Contig181406	709	716	NPYHDHRQ	8
Contig181406	996	1003	QSPKPQNL	8
Contig181406	322	328	KYPEIQN	7
Contig181406	395	400	SSPLTP	6
Contig181406	849	854	LEQTPS	6
Contig181406	887	892	YSENEG	6
Contig163717	211	234	NSARGFAPDRDPCEWGRADDSLNR	24
Contig163717	458	477	EVGYGYGFGSGSERDNVGAA	20
Contig163717	33	51	SKFHTNNQTTHDSTQFQEN	19
Contig163717	328	343	RSSKTKSSLPPHIPPN	16
Contig163717	364	378	STNQTHIPPSWQLPS	15
Contig163717	485	499	GVAEDRKEEDEWGYH	15
Contig163717	413	422	IKRGSEPNTF	10
Contig163717	162	170	VAGDPDALP	9
Contig163717	66	72	RTNIGPS	7
Contig163717	83	89	LHDDRRP	7
Contig163717	397	402	SNDSAL	6
Contig140011	580	624	VLDGRGGGEIGGGGEEEGDSVAGVGDNFRAQGEDESGGEGEGFVG	45
Contig140011	158	172	GAPLPFSKYPPNQHE	15
Contig140011	117	130	DFPHPGPTPRPWIR	14
Contig140011	268	279	SYPFYNSKPLRP	12
Contig140011	397	408	PSHNQDSNCSYK	12
Contig140011	531	541	GRLGGSQAVEV	11
Contig140011	27	36	SNATPFVPNP	10
Contig140011	62	71	QISPTSRQRY	10
Contig140011	180	188	YRPPSTYYF	9
Contig140011	353	361	IHPPKPSGS	9
Contig140011	682	689	EEGYTEFD	8
Contig140011	47	53	THKPQHR	7
Contig155816	445	489	KMAPTNSSFRYQKSQTSAQANQPRSHQNTVHSYNSSTQYPRLSPH	45
Contig155816	388	406	QKPDPQPNHQLHDPGLESQ	19
Contig155816	45	61	MNNNPAELDQKNDPFAN	17
Contig155816	6	21	IKIQQSDYSKNNLGNT	16
Contig155816	151	162	DSPKEFGNFSHN	12
Contig155816	501	512	NAKAESARPTAF	12
Contig155816	297	307	PYTANSPSELH	11
Contig155816	230	238	RVFPSPTYE	9
Contig155816	68	75	LHGHPKQD	8
Contig155816	521	526	PMTLQK	6
Contig189186	309	328	TAKANCDSITSQAMNDALGP	20
Contig189186	50	66	NGGVEKKKKKKTKGNHK	17
Contig189186	153	166	LATSTASQVAPSSS	14
Contig189186	1	9	KKKKKKKKK	9
Contig189186	129	137	VKPPSTTRL	9
Contig189186	230	238	CGAIPPKMP	9
Contig189186	101	108	LTEQSAQD	8
Contig189186	145	151	SSEARTA	7
Contig157948	76	85	MDNVDTKELW	10
Contig157948	128	136	MFPRENGSR	9
Contig157948	1	8	GSSTINDI	8
Contig144878	895	918	GTGATAPPGALIHTPRSPSTVGPR	24
Contig144878	927	947	SLGGSTTQAPAAIAGETAPTP	21
Contig144878	1269	1286	DVTCRPAAAGSTPESKIA	18
Contig144878	1227	1243	TNNLTPDAPMIEPSASA	17
Contig144878	1037	1052	CAPGAAPFNKGSSGWY	16
Contig144878	1355	1370	KVAEKESEENNGSNAD	16
Contig144878	1290	1303	PLPSCSGYDSRNLS	14
Contig144878	386	398	DGGPTNASELPGV	13
Contig144878	869	881	KAIPPQADGDDME	13
Contig144878	1018	1030	PVPVSIEPKRASP	13
Contig144878	1129	1141	SFQTTTSTTGPLS	13
Contig144878	549	559	GTSLSDANKDS	11
Contig144878	953	962	VPPGEPTVLS	10
Contig144878	463	471	SGYTSPDAE	9
Contig144878	741	749	RYSGGRATD	9
Contig144878	1208	1216	KSSTSLPTC	9
Contig144878	1249	1257	VSTSPLPVQ	9
Contig144878	1332	1340	FSSDGGEIE	9
Contig144878	76	83	EYPNEVDN	8
Contig144878	619	626	KEGDENVA	8
Contig144878	686	693	TFGGSPAG	8
Contig144878	411	417	EPSGEKK	7
Contig144878	1060	1066	WVPCGEQ	7
Contig144878	360	365	NSNQNR	6
Contig144878	607	612	VKPPFT	6
Contig144878	662	667	VAPCGT	6
